# Supplementary material for: IL-13 and calpain-14 suppress the expression of SPINK7 by regulating OVOL1 in eosinophilic esophagitis
Source: JCI Insight. 2026 Apr 28;11(12):e204687. doi: 10.1172/jci.insight.204687 (PMC13313498; doi:10.1172/jci.insight.204687)
Supplement: Supplemental table 1 [file jciinsight-11-204687-s225.xlsx]

## Sheet: Sheet1
Table 1. List of candidate transcription factors (TFs) that may regulates SPINK7 expression
TFs predicted to bind to the first kb of SPINK7 promoter	TFs that are dysregulated in EoE	TFs that are induced during differentiation	Esophageal specific genes
PRDM1	+	+	+
BARX2	+	+	+
OVOL1	-	+	+
PAX9	-	+	+
PITX1	-	+	+
POU2F3	-	-	+
SOX21	-	-	+
NKX6-1	-	-	+
TP63	-	-	+
FOXE1	+	-	-
RARB	+	-	-
NFE2L3	+	-	-
HLF	+	-	-
EGR1	+	-	-
VDR	+	-	-
ATF3	+	-	-
PRRX1	+	-	-
ARNTL	+	-	-
GATA2	+	-	-
SMAD1	+	-	-
NFKB2	+	-	-
TEAD4	+	-	-
RFX5	+	-	-
NFE2L1	+	-	-
TCF4	+	-	-
ETS2	+	-	-
MYB	+	-	-
MEIS1	+	-	-
BCL11B	+	-	-
ZNF589	+	-	-
NR2C1	+	-	-
PPARG	+	-	-
HES2	+	-	-
TFAP2B	+	-	-
MAFF	+	-	-
NR1D1	+	-	-
