# Supplementary material for: IL-13 and calpain-14 suppress the expression of SPINK7 by regulating OVOL1 in eosinophilic esophagitis
Source: JCI Insight. 2026 Apr 28;11(12):e204687. doi: 10.1172/jci.insight.204687 (PMC13313498; doi:10.1172/jci.insight.204687)
Supplement: Supporting data values [file jciinsight-11-204687-s229.xlsx]

## Sheet: Figure 1A
Low confluency/Low Calcium	Low confluency/High Clacium	High Confluency/ Low Calcium	High Confluency/High Calcium
7.19895e-05	2.95324e-05	0.0072577	0.0106351
4.1223e-05	2.14237e-05	0.00472546	0.0103586
5.35667e-05	2.26958e-05	0.00302958	0.0115925

## Sheet: Figure 1D
Control	SPINK7
3.1843	2370.8
4.29597	1470.17
2.56136	2688.92
2.41111	661.431
3.08475	853.798
5.27911	680.489
7.47015	1393.58
5.50667	1314

## Sheet: Figure 1E
0.09	0.45	0.9	1.8	3.6
103.684	78.9766	89.1435	229.007	237.141
83.6401	83.1369	58.1196	215.93	230.358
49.6476		232.562

## Sheet: Figure 1F
1	2	3	4	4.5
70.7843	39.4135	103.524	73.7413	208.413
90.7408	40.3352	107.442	97.0942	175.123
54.3007	42.3743	105.05	76.4337	140.505
112.283	31.6906	130.749	226.599	434.968
216.31	57.0717	52.8724	221.321	269.731
61.4428	72.034	16.8333	219.496	493.334
72.317	32.7125	59.6012	240.058	278.053
46.4628	24.9991	43.6479	254.37	440.117
46.078	44.8276	22.3263	220.341	280.759
72.9643	69.9228	142.274	116.044	89.2885
71.8871	57.3274	80.0425	170.793	168.478
50.1728	94.2892	25.2294	115.117	82.0479

## Sheet: Figure 1G
1	2	3	4	4.5
1.8305	0.945707	3.24278	4.62447	7.13062
1.00168	1.70312	1.31132	4.51675	4.42182
1.17895	2.14963	0.417492	4.47951	8.08744
0.757464	0.9762	1.4782	4.89914	4.55825
0.75119	0.746018	1.08254	5.19122	7.21503
1.18951	1.33774	0.553729	4.49675	4.60261
1.17194	2.08663	3.52863	2.36824
0.817947	1.71075	1.98518	3.48557
	2.81376	0.62573	2.34933

## Sheet: Figure 2A
OVOL1	POU2F3	PRDM1	VDR
1.53339	1.33751	1.45124	1.54439
2.43984	1.20609	1.14357	1.36002
2.24109	0.386662	1.74029	0.527714
1.76949		0.928012	0.78296
1.70267		1.34374	0.60001
1.6242		0.589278	0.676696
2.02601	1.39968	1.69823	1.17234
4.44067	0.855058	1.34024
3.25011	1.60652	1.52411	1.4225

## Sheet: Figure 2C
OVOL1	-	+	-	+	-	+	-	+	-	+	-
SPINK7	4.5	4.5	4	4	3	3	2	2	1	1	0
	71.3414	207.194	72.2167	194	37.0159	65.5821	51.5448	44.0095	77.5993	54.4324	1.21861
	95.1566	240.401	109.221	269.973	60.4235	90.7525	30.4629	34.6978	47.6697	35.7164	1.62356
	133.502	345.155	92.5697	188.709	103.645	64.4063	12.7746	11.4362	41.4464	15.6404	1.1692
	77.9955	234.549	141.812	234.487	27.8211	26.9965	31.108	24.6868	70.2707	32.0225	1.01627
	75.1447	276.364	120.597	346.723	31.8885	53.003	33.9356	21.9032	63.1346	32.9717	1.13261
	146.86	259.756	134.209	270.604	28.3519	42.8332	28.782	20.7348	63.5581	42.3081	1.26119
	87.9666	548.889	166.375	1068.47	121.633	396.132	167.884	99.6635	227.439	156.509	-0.009853
	102.989	205.917	287.078	1287.37	156.817	169.468	168.699	137.606	252.81	148.599	0
	109.045	450.927	281.572	1048.11	127.437	94.9216	132.203	73.0496	63.5424	44.9562	0

## Sheet: Figure 2F
UT	OVOL1	UT	OVOL1	UT	OVOL1
WT	WT	Mutant 1	Mutant 1	Mutant 2	Mutant 2
94.0068	512.115	92.2803	523.231	12.31343*	381.157
145.503	697.847	115.221	337.315	96.2687	127.612
60.4899	113.603	92.4991	845.817	103.731	143.657
Excluded due to techncal error

## Sheet: Figure 3A
NSC	OVOL1
0.001855	0.001819
0.003883	0.001272
0.002672	0.001603
0.00328	0.000807
0.003108	0.00099
	0.001119

## Sheet: Figure 3B
NSC	OVOL1
17.7137	5.94572
18.9561	5.97178
7.22215	1.55056
	6.1667
	4.01471
	7.55109
	4.40081
	2.74034

[truncated: 20 more sheets: Figure 3C, Figure 3D, Figure 3E, Figure 3F, Figure 4A, Figure 4D, Figure 5B, Figure 5C, Figure 5E, Figure 5F, Figure 5G, Figure 6A, Figure 6B, Figure 6D, Figure 6E, Figure 6G, Supplementary Figure 2, Supplementary Figure 1A, Supplementary Figure 1B, Supplementary Figure 4]
